# Supplementary material for: ﻿Aextoxicola pilolcurensis, a new genus and species of false skin beetles (Coleoptera, Biphyllidae) from the Chilean Valdivian rainforest
Source: Zookeys. 2025 Oct 8;1254:347–54. doi: 10.3897/zookeys.1254.161754 (PMC12529075; doi:10.3897/zookeys.1254.161754)
Supplement: XML Treatment for Aextoxicola [file zookeys.1254.161754-treatment1.xml]

<!DOCTYPE tp:taxon-treatment
  PUBLIC "-//TaxonX//DTD Taxonomic Treatment Publishing DTD v0 20100105//EN" "tax-treatment-NSO.dtd">
<tp:taxon-treatment xmlns:tp="http://www.plazi.org/taxpub"><tp:treatment-meta><kwd-group><label>Taxon classification</label><kwd>
                <named-content content-type="kingdom">Animalia</named-content>
              </kwd><kwd>
                <named-content content-type="order">Coleoptera</named-content>
              </kwd><kwd>
                <named-content content-type="family">Biphyllidae</named-content>
              </kwd></kwd-group><mixed-citation publication-type="journal"><person-group><name><surname>Tello</surname><given-names>Francisco</given-names></name><name><surname>Tello-Arriagada</surname><given-names>Cristobal</given-names></name></person-group><article-title>﻿<italic><tp:taxon-name><tp:taxon-name-part taxon-name-part-type="genus" reg="Aextoxicola">Aextoxicola</tp:taxon-name-part> <tp:taxon-name-part taxon-name-part-type="species" reg="pilolcurensis">pilolcurensis</tp:taxon-name-part></tp:taxon-name></italic>, a new genus and species of false skin beetles (<tp:taxon-name><tp:taxon-name-part taxon-name-part-type="order">Coleoptera</tp:taxon-name-part></tp:taxon-name>, <tp:taxon-name><tp:taxon-name-part taxon-name-part-type="family">Biphyllidae</tp:taxon-name-part></tp:taxon-name>) from the Chilean Valdivian rainforest</article-title><source>Zookeys</source><day>08</day><month>10</month><year>2025</year><volume>1254</volume><fpage>347</fpage><lpage>354</lpage><pub-id pub-id-type="doi">10.3897/zookeys.1254.161754</pub-id></mixed-citation></tp:treatment-meta><tp:nomenclature><label>﻿</label><tp:taxon-name><object-id xmlns:xlink="http://www.w3.org/1999/xlink" content-type="arpha" xlink:type="simple">E6BFDF5A-6CF6-5AFB-AC02-E07DF84CF857</object-id>
              <tp:taxon-name-part taxon-name-part-type="genus" reg="Aextoxicola">Aextoxicola</tp:taxon-name-part>
              <object-id xmlns:xlink="http://www.w3.org/1999/xlink" content-type="zoobank" xlink:type="simple">https://zoobank.org/8A32F862-1A15-4063-BFC5-91A7333C440F</object-id>
            </tp:taxon-name><tp:taxon-authority>Tello &amp; Tello-Arriagada</tp:taxon-authority><tp:taxon-status xmlns:xlink="http://www.w3.org/1999/xlink" xlink:type="simple">gen. nov.</tp:taxon-status><xref ref-type="fig" rid="F1">Figs 1A–C</xref><xref ref-type="fig" rid="F2">, 2A–H</xref></tp:nomenclature><tp:treatment-sec sec-type="type species" id="SECID0EMFAC"><title>Type species.</title><p><italic><tp:taxon-name><tp:taxon-name-part taxon-name-part-type="genus" reg="Aextoxicola">Aextoxicola</tp:taxon-name-part> <tp:taxon-name-part taxon-name-part-type="species" reg="pilolcurensis">pilolcurensis</tp:taxon-name-part></tp:taxon-name></italic> Tello &amp; Tello-Arriagada, by monotypy and present designation.</p></tp:treatment-sec><tp:treatment-sec sec-type="etymology" id="SECID0E4FAC"><title>Etymology.</title><p><italic><tp:taxon-name><tp:taxon-name-part taxon-name-part-type="genus" reg="Aextoxicola">Aextoxicola</tp:taxon-name-part></tp:taxon-name></italic> derives from the scientific name of the olivillo, <italic><tp:taxon-name><tp:taxon-name-part taxon-name-part-type="genus" reg="Aextoxicon">Aextoxicon</tp:taxon-name-part> <tp:taxon-name-part taxon-name-part-type="species" reg="punctatum">punctatum</tp:taxon-name-part></tp:taxon-name></italic> Ruiz &amp; Pav. (<tp:taxon-name><tp:taxon-name-part taxon-name-part-type="family">Aextoxicaceae</tp:taxon-name-part></tp:taxon-name>), which is the dominant tree species in the type locality of the type species. The gender is feminine.</p></tp:treatment-sec><tp:treatment-sec sec-type="diagnosis" id="SECID0E1GAC"><title>Diagnosis.</title><p><italic><tp:taxon-name><tp:taxon-name-part taxon-name-part-type="genus" reg="Aextoxicola">Aextoxicola</tp:taxon-name-part></tp:taxon-name></italic> gen. nov. can be clearly distinguished from the extant genera by the following combination of characters: (1) small body size, less than 2.5 mm; (2) 3-segmented antennal club; (3) tarsomeres I–IV reduced, with tarsomeres II and III longer than I and IV; (4) first ventrite with two pairs of postmetacoxal lines, lateral lines with slightly separated parallel ridges, forming broad postmetacoxal lateral lines; medial postmetacoxal lines diverging posteriorly from a rounded intercoxal process, forming an inverted “U” shape; ridges forming postmetacoxal lateral lines slightly separated; (5) pronotal lateral carina serrate; (6) a single, well-defined longitudinal carina present laterally on each side of pronotum; (7) posterior pronotal angles acute and posterior edge of pronotum bisinuate; (8) body pubescence uniform, with large, yellow setae.</p></tp:treatment-sec><tp:treatment-sec sec-type="description" id="SECID0EHHAC"><title>Description.</title><p>Male habitus (<italic>n</italic> = 1). Measurements: total body length = 2.27 mm; maximum body width = 0.88 mm; head length = 0.33 mm; head width = 0.56 mm; pronotum length = 0.53 mm; pronotum maximum width = 0.83 mm. Body elongate in dorsal view, moderately convex in lateral view; integument reddish to brown; dorsum textured, with moderately sized punctation homogeneously distributed in rows; each puncture with a yellow, long, semierect seta (Fig. <xref ref-type="fig" rid="F1">1A–C</xref>).</p><fig id="F1" position="float" orientation="portrait"><object-id xmlns:xlink="http://www.w3.org/1999/xlink" content-type="doi" xlink:type="simple">10.3897/zookeys.1254.161754.figure1</object-id><object-id xmlns:xlink="http://www.w3.org/1999/xlink" content-type="arpha" xlink:type="simple">8A6C714A-E7EF-58B7-8039-A85C583A216B</object-id><label>Figure 1.</label><caption><p>Male type of <italic><tp:taxon-name><tp:taxon-name-part taxon-name-part-type="genus" reg="Aextoxicola">Aextoxicola</tp:taxon-name-part> <tp:taxon-name-part taxon-name-part-type="species" reg="pilolcurensis">pilolcurensis</tp:taxon-name-part></tp:taxon-name></italic> Tello &amp; Tello-Arriagada, gen. nov. sp. nov. A. Dorsal habitus; B. Ventral view; C. Lateral view.</p></caption><graphic xmlns:xlink="http://www.w3.org/1999/xlink" xlink:href="zookeys-1254-347_article-161754__-g001.jpg" position="float" orientation="portrait" xlink:type="simple" id="oo_1433265.jpg"><uri content-type="original_file" xlink:type="simple">https://binary.pensoft.net/fig/1433265</uri></graphic></fig><p><bold><italic>Head</italic>.</bold> Prognathous, transverse, inserted into prothorax up to posterior extent of eyes; tempora present; setae similar to those on pronotum and elytra. Frontoclypeal suture absent. Genal pockets present. Presence of deep subantennal grooves between the eye and mouth cavity, with well-developed carinae on mouth cavity sides. Eyes. Dark, large, rounded, moderately protruding; interfacetal setae absent; ommatidia moderately large. Antennae. Capitate, with small setae on the integument and a few larger setae along the margins of each segment; scape cylindrical, broader than pedicel; antennal club comprising antennomeres IX–XI, prominently expanded laterally with rounded canthus (Fig. <xref ref-type="fig" rid="F2">2A</xref>). Antennal segments IX and X truncated at the apex; segment XI entirely rounded. Mouthparts. Mandibles visible dorsally and ventrally, bidentate at the apex, bearing small denticles; molar region on the mesal edge with setiferous margins; molar setae short (Fig. <xref ref-type="fig" rid="F2">2D</xref>). Maxillary palpi with four palpomeres (Fig. <xref ref-type="fig" rid="F2">2E</xref>); maxillary segment I longer than wider; segments II and III of similar size, narrower at the base and widened distally; segment IV oblong, longer than wide, apex truncated, uncus absent; galea and lacinia setose at the apex (Fig. <xref ref-type="fig" rid="F2">2E</xref>). Labial palpi with three palpomeres, bearing small longitudinally grouped setae; segments I and II reduced; segment III widened and truncated; mentum tridentate, the central apex smaller; ligule bilobed and pubescent (Fig. <xref ref-type="fig" rid="F2">2F</xref>).</p><fig id="F2" position="float" orientation="portrait"><object-id xmlns:xlink="http://www.w3.org/1999/xlink" content-type="doi" xlink:type="simple">10.3897/zookeys.1254.161754.figure2</object-id><object-id xmlns:xlink="http://www.w3.org/1999/xlink" content-type="arpha" xlink:type="simple">1826087E-4F6E-5E48-9058-89DB257D8A14</object-id><label>Figure 2.</label><caption><p>Male type and female paratype of <italic><tp:taxon-name><tp:taxon-name-part taxon-name-part-type="genus" reg="Aextoxicola">Aextoxicola</tp:taxon-name-part> <tp:taxon-name-part taxon-name-part-type="species" reg="pilolcurensis">pilolcurensis</tp:taxon-name-part></tp:taxon-name></italic> Tello &amp; Tello-Arriagada, sp. nov. (A, G. Holotype; B–F, H. Paratype). A. Details of holotype antennae and pronotum; B. Female metaventrite; C. First female abdominal ventrite; D. Female mandible; E. Female maxilla; F. Female labium; G. Metatibia and metatarsus; H. Female genitalia. <italic>LSC</italic>. Longitudinal sublateral carinae. <italic>PLLm</italic>. Postmesocoxal lateral lines of the metaventrite. <italic>PMLm</italic>. Postmesocoxal medial lines of the metaventrite. <italic>PLLv</italic>. Postmetacoxal lateral lines of the first abdominal ventrite. <italic>PMLv</italic>. Postmetacoxal medial lines of the first abdominal ventrite.</p></caption><graphic xmlns:xlink="http://www.w3.org/1999/xlink" xlink:href="zookeys-1254-347_article-161754__-g002.jpg" position="float" orientation="portrait" xlink:type="simple" id="oo_1433266.jpg"><uri content-type="original_file" xlink:type="simple">https://binary.pensoft.net/fig/1433266</uri></graphic></fig><p><bold><italic>Prothorax</italic>.</bold> Pronotum transverse, wider than the head; pronotal disc convex, with slight median depression along posterior margin; anterior angles subrectangular; posterior angles acute, slightly extended beyond the lateral margins; basal margin of the pronotum bisinuate (Figs <xref ref-type="fig" rid="F1">1A</xref>, <xref ref-type="fig" rid="F2">2A</xref>); a single, well-defined, longitudinal sublateral carina present on each side of the dorsal surface of the pronotum; edge of lateral pronotal carina serrate (Fig. <xref ref-type="fig" rid="F2">2A</xref>). Hypomeral area of the pronotum smooth, without apparent modifications (Fig. <xref ref-type="fig" rid="F1">1B</xref>). Procoxal cavities rectangular and closed. Prosternal process prominent, slightly widened medially.</p><p><bold><italic>Pterothorax</italic>.</bold> Scutellum. Scutellar shield transverse, small, approximately 2.5 times wider than long, with rounded margins. Elytra. Elongate, with punctures arranged in longitudinal, stria-like rows, each puncture with long, yellow seta; interstriae smooth; humeral angles not protruding; elytral scutellary striole absent (Fig. <xref ref-type="fig" rid="F1">1A, C</xref>). Mesothorax. Mesoventral plate prominent, notched anteriorly, extending posteriorly to metaventrite, forming procoxal rests (Fig. <xref ref-type="fig" rid="F1">1B</xref>). Mesocoxae rounded, slightly separated, distance between them about equal to that between procoxae. Metathorax. Metaventrite transverse. Metaventral discrimen present but incomplete, restricted to the posterior third. Two pairs of postmesocoxal lines present. Medial postmesocoxal lines starting at medial edge of coxal cavities as continuation of intercoxal process, directed towards outer corners of metacoxae, disappearing in anterior third of metaventrite. Lateral postmesocoxal lines slightly larger than medial postmesocoxal lines, starting from the first mid-section of the mesocoxal ridge and culminating at the lateral edge of the metaventrite. Metacoxae transverse, separated by the process of the first abdominal ventrite (Fig. <xref ref-type="fig" rid="F1">1B</xref>), not extending laterally to meet elytra.</p><p><bold><italic>Legs</italic>.</bold> Slender with femora relatively narrow. Pro-, meso- and metafemora subequal. Tibiae straight, each bearing at least four small apical spines. Tarsal formula 5-5-5; tarsomeres I and IV reduced; tarsomeres II and III each 1.5 times longer than tarsomeres I or IV; tarsomere V elongated, almost equal in length to tarsomeres I–IV combined; tarsomere III with conspicuous lateral lobe-like modifications. Tarsal claws simple (Fig. <xref ref-type="fig" rid="F2">2G</xref>).</p><p><bold><italic>Abdomen</italic>.</bold> Abdomen with five free ventrites; first ventrite length (as measured at the shortest distance behind the metacoxal cavities) subequal to second ventrite; first ventrite with two pairs of postmetacoxal lines, each pair consisting of slightly separated parallel ridges, forming broad postmetacoxal lines; postmetacoxal medial lines diverging from the edges of a rounded intercoxal process, forming an inverted “U” shape; the ridges that form the postmetacoxal lateral lines are distinctly broadened, forming a broad postmetacoxal medial lines. Both medial and lateral lines connected anteriorly and posteriorly to the margins of the ventrite (Fig. <xref ref-type="fig" rid="F2">2C</xref>). Remaining ventrites without lines on the disc (Fig. <xref ref-type="fig" rid="F1">1B</xref>).</p><p><bold><italic>Genitalia</italic>.</bold> Male genitalia absent in holotype (presumably broken off and lost. It may have been damaged during collection or subsequent handling of the specimens). Female genitalia with the baculum elongate and well defined; oblique baculum conspicuous, subtriangular; stylus with small, conspicuous punctures, apex rounded and bearing short setae. Vulval lobes elongate and subparallel (Fig. <xref ref-type="fig" rid="F2">2H</xref>).</p></tp:treatment-sec><tp:treatment-sec sec-type="remarks" id="SECID0EXMAC"><title>Remarks.</title><p>The unique combination of characters supports the recognition of <italic><tp:taxon-name><tp:taxon-name-part taxon-name-part-type="genus" reg="Aextoxicola">Aextoxicola</tp:taxon-name-part></tp:taxon-name></italic> gen. nov. as distinct from the previously described, living and extinct genera within the family. First, in <italic><tp:taxon-name><tp:taxon-name-part taxon-name-part-type="genus" reg="Aextoxicola">Aextoxicola</tp:taxon-name-part></tp:taxon-name></italic>, the elytral punctation and pubescence are of a single, consistent type in terms of size and shape, with no marked variation. In contrast, most <tp:taxon-name><tp:taxon-name-part taxon-name-part-type="family">Biphyllidae</tp:taxon-name-part></tp:taxon-name> exhibit non-uniform elytral pubescence, often with a mixture of long and short setae, and punctures of varying sizes or irregular distribution (e.g., <italic><tp:taxon-name><tp:taxon-name-part taxon-name-part-type="genus" reg="Althaesia">Althaesia</tp:taxon-name-part></tp:taxon-name></italic> Pascoe, some <italic><tp:taxon-name><tp:taxon-name-part taxon-name-part-type="genus" reg="Biphyllus">Biphyllus</tp:taxon-name-part></tp:taxon-name></italic> Dejean, <italic><tp:taxon-name><tp:taxon-name-part taxon-name-part-type="genus" reg="Euderopus">Euderopus</tp:taxon-name-part></tp:taxon-name></italic> Sharp, <italic><tp:taxon-name><tp:taxon-name-part taxon-name-part-type="genus" reg="Diplocoelus">Diplocoelus</tp:taxon-name-part></tp:taxon-name></italic>) (<xref ref-type="bibr" rid="B7">Makarov and Perkovsky 2020</xref>). This trait is shared with the extinct genus <italic><tp:taxon-name><tp:taxon-name-part taxon-name-part-type="genus" reg="Paleobiphyllus">Paleobiphyllus</tp:taxon-name-part></tp:taxon-name></italic> Makarov &amp; Perkosvky; however, in <italic><tp:taxon-name><tp:taxon-name-part taxon-name-part-type="genus" reg="Aextoxicola">Aextoxicola</tp:taxon-name-part></tp:taxon-name></italic> the integument is smooth. Secondly, the combination of only one pair of longitudinal sublateral carinae on the pronotum and two pairs of postmetacoxal lines on the first abdominal ventrite are unique; most representatives of <tp:taxon-name><tp:taxon-name-part taxon-name-part-type="family">Biphyllidae</tp:taxon-name-part></tp:taxon-name> have 2–5 pairs of additional carinae on the pronotal disc, and one or two pairs of postmetacoxal lines. The widening of the lateral postmetacoxal lines is noteworthy and represents another distinctive character of this new genus. Third, the pronotal lateral carinae are distinctly serrate, while in most <tp:taxon-name><tp:taxon-name-part taxon-name-part-type="family">Biphyllidae</tp:taxon-name-part></tp:taxon-name> the lateral carinae are crenulate or smooth. The serrate margins are observed in some species of <italic><tp:taxon-name><tp:taxon-name-part taxon-name-part-type="genus" reg="Biphyllus">Biphyllus</tp:taxon-name-part></tp:taxon-name></italic> (e.g., <italic><tp:taxon-name><tp:taxon-name-part taxon-name-part-type="genus" reg="Biphyllus">B.</tp:taxon-name-part> <tp:taxon-name-part taxon-name-part-type="species" reg="marmoratus">marmoratus</tp:taxon-name-part></tp:taxon-name></italic> (Reitter); see <xref ref-type="bibr" rid="B8">Park et al. 2012</xref>), however, this genus has a 2-segmented antennal club.</p></tp:treatment-sec><ref-list><ref id="B7"><mixed-citation xmlns:xlink="http://www.w3.org/1999/xlink" xlink:type="simple"><person-group><name name-style="western"><surname>Makarov</surname><given-names>KV</given-names></name><name name-style="western"><surname>Perkovsky</surname><given-names>EE</given-names></name></person-group> (<year>2020</year>) <article-title>Smallest and oldest false skin beetle: <italic><tp:taxon-name><tp:taxon-name-part taxon-name-part-type="genus">Paleobiphyllus</tp:taxon-name-part> <tp:taxon-name-part taxon-name-part-type="species">ponomarenkoi</tp:taxon-name-part></tp:taxon-name></italic> gen. et sp. nov. (<tp:taxon-name><tp:taxon-name-part taxon-name-part-type="order">Coleoptera</tp:taxon-name-part></tp:taxon-name>: <tp:taxon-name><tp:taxon-name-part taxon-name-part-type="superfamily">Cleroidea</tp:taxon-name-part></tp:taxon-name>: <tp:taxon-name><tp:taxon-name-part taxon-name-part-type="family">Biphyllidae</tp:taxon-name-part></tp:taxon-name>) from Santonian Taimyr amber, northern Russia.</article-title><source>Cretaceous Research</source><volume>106</volume>: <fpage>1</fpage>–<lpage>8</lpage>. <ext-link xlink:href="10.1016/j.cretres.2019.104238" ext-link-type="doi" xlink:type="simple">https://doi.org/10.1016/j.cretres.2019.104238</ext-link></mixed-citation></ref><ref id="B8"><mixed-citation xmlns:xlink="http://www.w3.org/1999/xlink" xlink:type="simple"><person-group><name name-style="western"><surname>Park</surname><given-names>SJ</given-names></name><name name-style="western"><surname>Ko</surname><given-names>ES</given-names></name><name name-style="western"><surname>Ahn</surname><given-names>KJ</given-names></name></person-group> (<year>2012</year>) <article-title>First record of the beetle family <tp:taxon-name><tp:taxon-name-part taxon-name-part-type="family">Biphyllidae</tp:taxon-name-part></tp:taxon-name> (<tp:taxon-name><tp:taxon-name-part taxon-name-part-type="order">Coleoptera</tp:taxon-name-part></tp:taxon-name>) in Korea.</article-title><source>Entomological Research</source><volume>42</volume>: <fpage>185</fpage>–<lpage>191</lpage>. <ext-link xlink:href="10.1111/j.1748-5967.2012.00452.x" ext-link-type="doi" xlink:type="simple">https://doi.org/10.1111/j.1748-5967.2012.00452.x</ext-link></mixed-citation></ref></ref-list></tp:taxon-treatment>
