# Supplementary material for: ﻿Aextoxicola pilolcurensis, a new genus and species of false skin beetles (Coleoptera, Biphyllidae) from the Chilean Valdivian rainforest
Source: Zookeys. 2025 Oct 8;1254:347–54. doi: 10.3897/zookeys.1254.161754 (PMC12529075; doi:10.3897/zookeys.1254.161754)
Supplement: XML Treatment for Aextoxicola pilolcurensis [file zookeys.1254.161754-treatment2.xml]

<!DOCTYPE tp:taxon-treatment
  PUBLIC "-//TaxonX//DTD Taxonomic Treatment Publishing DTD v0 20100105//EN" "tax-treatment-NSO.dtd">
<tp:taxon-treatment xmlns:tp="http://www.plazi.org/taxpub"><tp:treatment-meta><kwd-group><label>Taxon classification</label><kwd>
                <named-content content-type="kingdom">Animalia</named-content>
              </kwd><kwd>
                <named-content content-type="order">Coleoptera</named-content>
              </kwd><kwd>
                <named-content content-type="family">Biphyllidae</named-content>
              </kwd></kwd-group><mixed-citation publication-type="journal"><person-group><name><surname>Tello</surname><given-names>Francisco</given-names></name><name><surname>Tello-Arriagada</surname><given-names>Cristobal</given-names></name></person-group><article-title>﻿<italic><tp:taxon-name><tp:taxon-name-part taxon-name-part-type="genus" reg="Aextoxicola">Aextoxicola</tp:taxon-name-part> <tp:taxon-name-part taxon-name-part-type="species" reg="pilolcurensis">pilolcurensis</tp:taxon-name-part></tp:taxon-name></italic>, a new genus and species of false skin beetles (<tp:taxon-name><tp:taxon-name-part taxon-name-part-type="order">Coleoptera</tp:taxon-name-part></tp:taxon-name>, <tp:taxon-name><tp:taxon-name-part taxon-name-part-type="family">Biphyllidae</tp:taxon-name-part></tp:taxon-name>) from the Chilean Valdivian rainforest</article-title><source>Zookeys</source><day>08</day><month>10</month><year>2025</year><volume>1254</volume><fpage>347</fpage><lpage>354</lpage><pub-id pub-id-type="doi">10.3897/zookeys.1254.161754</pub-id></mixed-citation></tp:treatment-meta><tp:nomenclature><label>﻿</label><tp:taxon-name><object-id xmlns:xlink="http://www.w3.org/1999/xlink" content-type="arpha" xlink:type="simple">E7B6EA06-0EBC-5DB8-9B5E-D15B6511B6FA</object-id>
              <tp:taxon-name-part taxon-name-part-type="genus" reg="Aextoxicola">Aextoxicola</tp:taxon-name-part>
              <tp:taxon-name-part taxon-name-part-type="species" reg="pilolcurensis">pilolcurensis</tp:taxon-name-part>
              <object-id xmlns:xlink="http://www.w3.org/1999/xlink" content-type="zoobank" xlink:type="simple">https://zoobank.org/EA34EA9B-288A-4C96-B7E5-D2AC82ED0337</object-id>
            </tp:taxon-name><tp:taxon-authority>Tello &amp; Tello-Arriagada</tp:taxon-authority><tp:taxon-status xmlns:xlink="http://www.w3.org/1999/xlink" xlink:type="simple">sp. nov.</tp:taxon-status><xref ref-type="fig" rid="F1">Figs 1A–C</xref><xref ref-type="fig" rid="F2">, 2A–H</xref></tp:nomenclature><tp:treatment-sec sec-type="type material" id="SECID0ERBAE"><title>Type material.</title><p><bold><italic>Holotype</italic></bold> • male, Chile, Los Ríos region, Valdivia province, Pilolcura–Punta Chungungo location, 15.III.2024, leg. F. Tello. Coordinates: <named-content xmlns:xlink="http://www.w3.org/1999/xlink" content-type="dwc:verbatimCoordinates" xlink:type="simple"><named-content content-type="geo-json" specific-use="{&#34;type&#34;:&#34;Point&#34;,&#34;coordinates&#34;:[-73.361139,-39.659917]}" id="NCID0E6BAE" xlink:type="simple">39°39'35.7"S, 73°21'40.1"W</named-content></named-content>. Pitfall trap; deposited at collection of Francisco Tello available in Universidad de Atacama, Copiapó, Chile. <bold><italic>Paratype</italic></bold> ♀ (<italic>n</italic> = 1), same data as holotype. Dissected for morphological analysis.</p></tp:treatment-sec><tp:treatment-sec sec-type="etymology" id="SECID0EJCAE"><title>Etymology.</title><p>The specific epithet is an adjective derived from Pilolcura, the name of the type locality.</p></tp:treatment-sec><tp:treatment-sec sec-type="description" id="SECID0EOCAE"><title>Description.</title><p>See genus description.</p></tp:treatment-sec><tp:treatment-sec sec-type="distribution" id="SECID0ETCAE"><title>Distribution.</title><p>Known only from Punta Chungungo, Pilolcura, Los Ríos region, Chile.</p></tp:treatment-sec><tp:treatment-sec><!--Section generated to contain objects referenced in tp:taxon-treatment.--><fig id="F1" position="float" orientation="portrait"><object-id xmlns:xlink="http://www.w3.org/1999/xlink" content-type="doi" xlink:type="simple">10.3897/zookeys.1254.161754.figure1</object-id><object-id xmlns:xlink="http://www.w3.org/1999/xlink" content-type="arpha" xlink:type="simple">8A6C714A-E7EF-58B7-8039-A85C583A216B</object-id><label>Figure 1.</label><caption><p>Male type of <italic><tp:taxon-name><tp:taxon-name-part taxon-name-part-type="genus" reg="Aextoxicola">Aextoxicola</tp:taxon-name-part> <tp:taxon-name-part taxon-name-part-type="species" reg="pilolcurensis">pilolcurensis</tp:taxon-name-part></tp:taxon-name></italic> Tello &amp; Tello-Arriagada, gen. nov. sp. nov. A. Dorsal habitus; B. Ventral view; C. Lateral view.</p></caption><graphic xmlns:xlink="http://www.w3.org/1999/xlink" xlink:href="zookeys-1254-347_article-161754__-g001.jpg" position="float" orientation="portrait" xlink:type="simple" id="oo_1433265.jpg"><uri content-type="original_file" xlink:type="simple">https://binary.pensoft.net/fig/1433265</uri></graphic></fig><fig id="F2" position="float" orientation="portrait"><object-id xmlns:xlink="http://www.w3.org/1999/xlink" content-type="doi" xlink:type="simple">10.3897/zookeys.1254.161754.figure2</object-id><object-id xmlns:xlink="http://www.w3.org/1999/xlink" content-type="arpha" xlink:type="simple">1826087E-4F6E-5E48-9058-89DB257D8A14</object-id><label>Figure 2.</label><caption><p>Male type and female paratype of <italic><tp:taxon-name><tp:taxon-name-part taxon-name-part-type="genus" reg="Aextoxicola">Aextoxicola</tp:taxon-name-part> <tp:taxon-name-part taxon-name-part-type="species" reg="pilolcurensis">pilolcurensis</tp:taxon-name-part></tp:taxon-name></italic> Tello &amp; Tello-Arriagada, sp. nov. (A, G. Holotype; B–F, H. Paratype). A. Details of holotype antennae and pronotum; B. Female metaventrite; C. First female abdominal ventrite; D. Female mandible; E. Female maxilla; F. Female labium; G. Metatibia and metatarsus; H. Female genitalia. <italic>LSC</italic>. Longitudinal sublateral carinae. <italic>PLLm</italic>. Postmesocoxal lateral lines of the metaventrite. <italic>PMLm</italic>. Postmesocoxal medial lines of the metaventrite. <italic>PLLv</italic>. Postmetacoxal lateral lines of the first abdominal ventrite. <italic>PMLv</italic>. Postmetacoxal medial lines of the first abdominal ventrite.</p></caption><graphic xmlns:xlink="http://www.w3.org/1999/xlink" xlink:href="zookeys-1254-347_article-161754__-g002.jpg" position="float" orientation="portrait" xlink:type="simple" id="oo_1433266.jpg"><uri content-type="original_file" xlink:type="simple">https://binary.pensoft.net/fig/1433266</uri></graphic></fig></tp:treatment-sec></tp:taxon-treatment>
